# Supplementary material for: Berberine protects hepatocyte from hypoxia/reoxygenation-induced injury through inhibiting circDNTTIP2
Source: PeerJ. 2023 Sep 25;11:e16080. doi: 10.7717/peerj.16080 (PMC10538280; doi:10.7717/peerj.16080)
Supplement: Supplemental Information 2 [file peerj-11-16080-s002.zip]

Archive with 21 entries (20 files):
- GraphPad PRISM/
- __MACOSX/._GraphPad PRISM
- GraphPad PRISM/apotosis 5.txt
- GraphPad PRISM/circDNTTIP2 siRNA caspase 3.txt
- GraphPad PRISM/apotosis 1.txt
- GraphPad PRISM/apotosis 3.txt
- GraphPad PRISM/differentially expressed circrnas.txt
- GraphPad PRISM/cell viability ber OE.txt
- GraphPad PRISM/Luciferase.txt
- GraphPad PRISM/OE.txt
- GraphPad PRISM/Nested ANOVA.txt
- GraphPad PRISM/cell viability siRNA OE.txt
- GraphPad PRISM/cell viability.txt
- GraphPad PRISM/caspase3 RIP.txt
- GraphPad PRISM/mrna Figure5.txt
- GraphPad PRISM/RNase R.txt
- GraphPad PRISM/Ber circRNA.txt
- GraphPad PRISM/Luciferase siRNA.txt
- GraphPad PRISM/mrna Figure1.txt
- GraphPad PRISM/mrna Figure3.txt
- GraphPad PRISM/circDNTTIP2 caspase 3.txt
