# Supplementary material for: Berberine protects hepatocyte from hypoxia/reoxygenation-induced injury through inhibiting circDNTTIP2
Source: PeerJ. 2023 Sep 25;11:e16080. doi: 10.7717/peerj.16080 (PMC10538280; doi:10.7717/peerj.16080)
Supplement: Supplemental Information 2 [file peerj-11-16080-s002.zip › GraphPad PRISM/apotosis 5.txt]

H/R	H/R+ siRNA	H/R+siRNA + OE
36.41	20.45	36.41
32.47	15.54	25.47
45.68	11.20	40.68
