# Supplementary material for: Berberine protects hepatocyte from hypoxia/reoxygenation-induced injury through inhibiting circDNTTIP2
Source: PeerJ. 2023 Sep 25;11:e16080. doi: 10.7717/peerj.16080 (PMC10538280; doi:10.7717/peerj.16080)
Supplement: Supplemental Information 2 [file peerj-11-16080-s002.zip › GraphPad PRISM/circDNTTIP2 siRNA caspase 3.txt]

	Scramble	Scramble	Scramble	"circDNTTIP2 siRNA"	"circDNTTIP2 siRNA"	"circDNTTIP2 siRNA"
Caspase3	1	4e-002	3	0.3233	0.0640	3
