# Supplementary material for: Berberine protects hepatocyte from hypoxia/reoxygenation-induced injury through inhibiting circDNTTIP2
Source: PeerJ. 2023 Sep 25;11:e16080. doi: 10.7717/peerj.16080 (PMC10538280; doi:10.7717/peerj.16080)
Supplement: Supplemental Information 2 [file peerj-11-16080-s002.zip › GraphPad PRISM/apotosis 1.txt]

Con	Ber	H/R	H/R+Ber
4.41	5.45	36.41	18.79
4.47	5.54	25.47	16.41
7.68	3.20	40.68	11.58
