# Supplementary material for: Berberine protects hepatocyte from hypoxia/reoxygenation-induced injury through inhibiting circDNTTIP2
Source: PeerJ. 2023 Sep 25;11:e16080. doi: 10.7717/peerj.16080 (PMC10538280; doi:10.7717/peerj.16080)
Supplement: Supplemental Information 2 [file peerj-11-16080-s002.zip › GraphPad PRISM/apotosis 3.txt]

H/R	H/R+Ber	H/R+OE	H/R+Ber+OE
40.41	15.45	66.41	38.79
34.47	15.54	55.47	36.41
47.68	13.20	70.68	21.58
