# Supplementary material for: Berberine protects hepatocyte from hypoxia/reoxygenation-induced injury through inhibiting circDNTTIP2
Source: PeerJ. 2023 Sep 25;11:e16080. doi: 10.7717/peerj.16080 (PMC10538280; doi:10.7717/peerj.16080)
Supplement: Supplemental Information 2 [file peerj-11-16080-s002.zip › GraphPad PRISM/differentially expressed circrnas.txt]

	Control	Control	Control	H/R	H/R	H/R
circ_0005199	1	1e-002	10	1.038113030	0.622749206	10
circ_0110306	1	2e-002	10	2.936598180	1.721948773	10
circ_0000117	1	2e-002	10	4.720580500	1.063330098	10
circ_0008339	1	2e-002	10	6.345370990	2.054410704	10
circ_0111350	1	2e-002	10	8.053906220	2.028773951	10
circ_0016601	1	2e-002	10	9.814727881	0.896221696	10
circ_0013218	1	2e-002	10	16.710077440	1.740552146	10
circ_0112397	1	2e-002	10	5.455877370	0.621948773	10
circ_0012152	1	2e-002	10	2.559852730	0.721948773	10
circ_0002563	1	2e-002	10	1.503517080	0.721948773	10
