# Supplementary material for: Berberine protects hepatocyte from hypoxia/reoxygenation-induced injury through inhibiting circDNTTIP2
Source: PeerJ. 2023 Sep 25;11:e16080. doi: 10.7717/peerj.16080 (PMC10538280; doi:10.7717/peerj.16080)
Supplement: Supplemental Information 2 [file peerj-11-16080-s002.zip › GraphPad PRISM/cell viability ber OE.txt]

Untreated	Untreated	Untreated	Control	Control	Control	Ber	Ber	Ber	OE	OE	OE	"Ber + OE"	"Ber + OE"	"Ber + OE"
100.00	8.00	5	36.00	7.00	5	78.00	5.40	5	12.4	2.8	5	43	6	5
