# Supplementary material for: Berberine protects hepatocyte from hypoxia/reoxygenation-induced injury through inhibiting circDNTTIP2
Source: PeerJ. 2023 Sep 25;11:e16080. doi: 10.7717/peerj.16080 (PMC10538280; doi:10.7717/peerj.16080)
Supplement: Supplemental Information 2 [file peerj-11-16080-s002.zip › GraphPad PRISM/Luciferase.txt]

	NC	NC	NC	circDNTTIP2	circDNTTIP2	circDNTTIP2
Caspase3 WT	1.000000000	0.072194877	3	1.674016819	0.022749206	3
Caspase3 Mut	1.000000000	0.019487730	3	1.168190000	0.022749206	3
