# Supplementary material for: Berberine protects hepatocyte from hypoxia/reoxygenation-induced injury through inhibiting circDNTTIP2
Source: PeerJ. 2023 Sep 25;11:e16080. doi: 10.7717/peerj.16080 (PMC10538280; doi:10.7717/peerj.16080)
Supplement: Supplemental Information 2 [file peerj-11-16080-s002.zip › GraphPad PRISM/Nested ANOVA.txt]

1.0000	3.2000	1.0000	0.2600
0.8320	2.7000	0.7854	0.3280
1.2310	2.8000	0.8943	0.2900
0.9453	2.9000	1.4350	0.4270
