# Supplementary material for: Berberine protects hepatocyte from hypoxia/reoxygenation-induced injury through inhibiting circDNTTIP2
Source: PeerJ. 2023 Sep 25;11:e16080. doi: 10.7717/peerj.16080 (PMC10538280; doi:10.7717/peerj.16080)
Supplement: Supplemental Information 2 [file peerj-11-16080-s002.zip › GraphPad PRISM/cell viability siRNA OE.txt]

Untreated	Untreated	Untreated	H/R	H/R	H/R	H/R+siRNA	H/R+siRNA	H/R+siRNA	H/R+siRNA+OE	H/R+siRNA+OE	H/R+siRNA+OE
100.00	18.00	5	40.00	7.00	5	75.00	5.40	5	46.4	2.8	5
