# Supplementary material for: Berberine protects hepatocyte from hypoxia/reoxygenation-induced injury through inhibiting circDNTTIP2
Source: PeerJ. 2023 Sep 25;11:e16080. doi: 10.7717/peerj.16080 (PMC10538280; doi:10.7717/peerj.16080)
Supplement: Supplemental Information 2 [file peerj-11-16080-s002.zip › GraphPad PRISM/cell viability.txt]

	Untreated	Untreated	Untreated	0	0	0	2	2	2	4	4	4	8	8	8	16	16	16
"H/R + Ber"	100.00	12.00	5	28.00	3.40	5	38.4	4.8	5	53	6	5	75.5	8.0	5	61.6	7.0	5
