# Supplementary material for: Berberine protects hepatocyte from hypoxia/reoxygenation-induced injury through inhibiting circDNTTIP2
Source: PeerJ. 2023 Sep 25;11:e16080. doi: 10.7717/peerj.16080 (PMC10538280; doi:10.7717/peerj.16080)
Supplement: Supplemental Information 2 [file peerj-11-16080-s002.zip › GraphPad PRISM/caspase3 RIP.txt]

	Control	Control	Control	circDNTTIP2	circDNTTIP2	circDNTTIP2
circDNTTIP2	0.54	0.40	3	4.330	0.034	3
Caspase3	0.62	0.20	3	2.522	0.670	3
