# Supplementary material for: Berberine protects hepatocyte from hypoxia/reoxygenation-induced injury through inhibiting circDNTTIP2
Source: PeerJ. 2023 Sep 25;11:e16080. doi: 10.7717/peerj.16080 (PMC10538280; doi:10.7717/peerj.16080)
Supplement: Supplemental Information 2 [file peerj-11-16080-s002.zip › GraphPad PRISM/mrna Figure5.txt]

	H/R	H/R	H/R	H/R+ siRNA	H/R+ siRNA	H/R+ siRNA	H/R+siRNA + OE	H/R+siRNA + OE	H/R+siRNA + OE
IL-6	4.000	0.290	5	1.98	0.29	5	3.88	0.22	5
IL-1β	3.820	0.040	5	1.55	0.14	5	2.43	0.27	5
IL-10	0.400	0.390	5	0.96	0.09	5	0.52	0.19	5
TNFα	2.876	0.180	5	1.24	0.18	5	2.67	0.15	5
