# Supplementary material for: Berberine protects hepatocyte from hypoxia/reoxygenation-induced injury through inhibiting circDNTTIP2
Source: PeerJ. 2023 Sep 25;11:e16080. doi: 10.7717/peerj.16080 (PMC10538280; doi:10.7717/peerj.16080)
Supplement: Supplemental Information 2 [file peerj-11-16080-s002.zip › GraphPad PRISM/RNase R.txt]

	Mock	Mock	Mock	RNAse R	RNAse R	RNAse R
circDNTTIP2	1	4e-003	3	0.830	0.084	3
DNTTIP2 mRNA	1	6e-003	3	0.222	0.012	3
