# Supplementary material for: Berberine protects hepatocyte from hypoxia/reoxygenation-induced injury through inhibiting circDNTTIP2
Source: PeerJ. 2023 Sep 25;11:e16080. doi: 10.7717/peerj.16080 (PMC10538280; doi:10.7717/peerj.16080)
Supplement: Supplemental Information 2 [file peerj-11-16080-s002.zip › GraphPad PRISM/Ber circRNA.txt]

	control	control	control	H/R	H/R	H/R	H/R+Ber	H/R+Ber	H/R+Ber
circDNTTIP2	1	2e-002	3	10.330	2.034	3	2.330	0.334	3
DNTTIP2 mRNA	1	4e-002	3	0.922	0.054	3	1.022	0.154	3
