# Supplementary material for: Berberine protects hepatocyte from hypoxia/reoxygenation-induced injury through inhibiting circDNTTIP2
Source: PeerJ. 2023 Sep 25;11:e16080. doi: 10.7717/peerj.16080 (PMC10538280; doi:10.7717/peerj.16080)
Supplement: Supplemental Information 2 [file peerj-11-16080-s002.zip › GraphPad PRISM/Luciferase siRNA.txt]

	Scramble	Scramble	Scramble	circDNTTIP2 siRNA	circDNTTIP2 siRNA	circDNTTIP2 siRNA
Caspase3 WT	1.000000000	0.072194877	3	0.401681900	0.022749206	3
Caspase3 Mut	1.000000000	0.019487730	3	1.019000000	0.022749206	3
