# Supplementary material for: Berberine protects hepatocyte from hypoxia/reoxygenation-induced injury through inhibiting circDNTTIP2
Source: PeerJ. 2023 Sep 25;11:e16080. doi: 10.7717/peerj.16080 (PMC10538280; doi:10.7717/peerj.16080)
Supplement: Supplemental Information 2 [file peerj-11-16080-s002.zip › GraphPad PRISM/mrna Figure1.txt]

	Con	Con	Con	Ber	Ber	Ber	H/R	H/R	H/R	H/R+Ber	H/R+Ber	H/R+Ber
IL-6	1.00	0.29	5	0.98	0.29	5	4.88	0.22	5	1.84	0.02	5
IL-1β	1.00	0.04	5	1.15	0.14	5	6.03	0.27	5	2.26	0.19	5
IL-10	1.00	0.39	5	0.76	0.09	5	0.57	0.19	5	1.35	0.08	5
TNFα	1.00	0.18	5	0.74	0.18	5	7.67	0.15	5	2.66	0.16	5
