# Supplementary material for: Berberine protects hepatocyte from hypoxia/reoxygenation-induced injury through inhibiting circDNTTIP2
Source: PeerJ. 2023 Sep 25;11:e16080. doi: 10.7717/peerj.16080 (PMC10538280; doi:10.7717/peerj.16080)
Supplement: Supplemental Information 2 [file peerj-11-16080-s002.zip › GraphPad PRISM/mrna Figure3.txt]

	untreated	untreated	untreated	H/R	H/R	H/R	H/R+OE	H/R+OE	H/R+OE	H/R+Ber	H/R+Ber	H/R+Ber	H/R+Ber+OE	H/R+Ber+OE	H/R+Ber+OE
IL-6	1.00	0.19	5	3.88	0.22	5	6.98	0.29	5	1.88	0.22	5	2.84	0.02	5
IL-1β	1.00	0.24	5	5.03	0.27	5	9.15	0.14	5	2.03	0.27	5	4.26	0.19	5
IL-10	1.00	0.29	5	0.47	0.19	5	0.26	0.09	5	0.77	0.19	5	0.35	0.08	5
TNFα	1.00	0.38	5	6.67	0.15	5	10.74	0.18	5	2.67	0.15	5	5.66	0.16	5
