# Supplementary material for: Berberine protects hepatocyte from hypoxia/reoxygenation-induced injury through inhibiting circDNTTIP2
Source: PeerJ. 2023 Sep 25;11:e16080. doi: 10.7717/peerj.16080 (PMC10538280; doi:10.7717/peerj.16080)
Supplement: Supplemental Information 3 [file peerj-11-16080-s003.zip]

Archive with 26 entries (25 files):
- Figure1/
- __MACOSX/._Figure1
- Figure1/apotosis 1.tif
- __MACOSX/Figure1/._apotosis 1.tif
- Figure1/ROS HR.jpg
- __MACOSX/Figure1/._ROS HR.jpg
- Figure1/cell viability.tif
- __MACOSX/Figure1/._cell viability.tif
- Figure1/ROS ber.jpg
- __MACOSX/Figure1/._ROS ber.jpg
- Figure1/ap ber.tif
- __MACOSX/Figure1/._ap ber.tif
- Figure1/ap control.tif
- __MACOSX/Figure1/._ap control.tif
- Figure1/ROS control.jpg
- __MACOSX/Figure1/._ROS control.jpg
- Figure1/ROS HR ber.jpg
- __MACOSX/Figure1/._ROS HR ber.jpg
- Figure1/Figure1-1.tif
- __MACOSX/Figure1/._Figure1-1.tif
- Figure1/mrna Figure1.tif
- __MACOSX/Figure1/._mrna Figure1.tif
- Figure1/ap HR.tif
- __MACOSX/Figure1/._ap HR.tif
- Figure1/ap HR+ber.tif
- __MACOSX/Figure1/._ap HR+ber.tif
