# Supplementary material for: Berberine protects hepatocyte from hypoxia/reoxygenation-induced injury through inhibiting circDNTTIP2
Source: PeerJ. 2023 Sep 25;11:e16080. doi: 10.7717/peerj.16080 (PMC10538280; doi:10.7717/peerj.16080)
Supplement: Supplemental Information 4 [file peerj-11-16080-s004.zip]

Archive with 12 entries (11 files):
- Figure2/
- __MACOSX/._Figure2
- Figure2/differentially expressed circrnas.tif
- __MACOSX/Figure2/._differentially expressed circrnas.tif
- Figure2/Figure2-1.tif
- __MACOSX/Figure2/._Figure2-1.tif
- Figure2/circRNA.bmp
- __MACOSX/Figure2/._circRNA.bmp
- Figure2/Ber circRNA.tif
- __MACOSX/Figure2/._Ber circRNA.tif
- Figure2/RNase R.tif
- __MACOSX/Figure2/._RNase R.tif
