# Supplementary material for: Berberine protects hepatocyte from hypoxia/reoxygenation-induced injury through inhibiting circDNTTIP2
Source: PeerJ. 2023 Sep 25;11:e16080. doi: 10.7717/peerj.16080 (PMC10538280; doi:10.7717/peerj.16080)
Supplement: Supplemental Information 5 [file peerj-11-16080-s005.zip]

Archive with 20 entries (19 files):
- Figure3/
- __MACOSX/._Figure3
- Figure3/apotosis 3.tif
- __MACOSX/Figure3/._apotosis 3.tif
- Figure3/HR OE Ber.jpg
- __MACOSX/Figure3/._HR OE Ber.jpg
- Figure3/cell viability ber OE.tif
- __MACOSX/Figure3/._cell viability ber OE.tif
- Figure3/HR.jpg
- __MACOSX/Figure3/._HR.jpg
- Figure3/OE.tif
- __MACOSX/Figure3/._OE.tif
- Figure3/HR + Ber.jpg
- __MACOSX/Figure3/._HR + Ber.jpg
- Figure3/mrna Figure3.tif
- __MACOSX/Figure3/._mrna Figure3.tif
- Figure3/Figure3-1.tif
- __MACOSX/Figure3/._Figure3-1.tif
- Figure3/HR OE.jpg
- __MACOSX/Figure3/._HR OE.jpg
