# Supplementary material for: Berberine protects hepatocyte from hypoxia/reoxygenation-induced injury through inhibiting circDNTTIP2
Source: PeerJ. 2023 Sep 25;11:e16080. doi: 10.7717/peerj.16080 (PMC10538280; doi:10.7717/peerj.16080)
Supplement: Supplemental Information 6 [file peerj-11-16080-s006.zip]

Archive with 16 entries (15 files):
- Figure4/
- __MACOSX/._Figure4
- Figure4/circDNTTIP2 siRNA caspase 3.tif
- __MACOSX/Figure4/._circDNTTIP2 siRNA caspase 3.tif
- Figure4/Luciferase OE.tif
- __MACOSX/Figure4/._Luciferase OE.tif
- Figure4/Figure4.tif
- __MACOSX/Figure4/._Figure4.tif
- Figure4/Nested ANOVA.tif
- __MACOSX/Figure4/._Nested ANOVA.tif
- Figure4/Luciferase siRNA.tif
- __MACOSX/Figure4/._Luciferase siRNA.tif
- Figure4/circDNTTIP2 caspase 3.tif
- __MACOSX/Figure4/._circDNTTIP2 caspase 3.tif
- Figure4/caspase3 RIP.tif
- __MACOSX/Figure4/._caspase3 RIP.tif
