# Supplementary material for: Berberine protects hepatocyte from hypoxia/reoxygenation-induced injury through inhibiting circDNTTIP2
Source: PeerJ. 2023 Sep 25;11:e16080. doi: 10.7717/peerj.16080 (PMC10538280; doi:10.7717/peerj.16080)
Supplement: Supplemental Information 7 [file peerj-11-16080-s007.zip]

Archive with 16 entries (15 files):
- Figure5/
- __MACOSX/._Figure5
- Figure5/apotosis 5.tif
- __MACOSX/Figure5/._apotosis 5.tif
- Figure5/siRNA.jpg
- __MACOSX/Figure5/._siRNA.jpg
- Figure5/cell viability siRNA OE.tif
- __MACOSX/Figure5/._cell viability siRNA OE.tif
- Figure5/siRNA OE.jpg
- __MACOSX/Figure5/._siRNA OE.jpg
- Figure5/HR.jpg
- __MACOSX/Figure5/._HR.jpg
- Figure5/Figure5-1.tif
- __MACOSX/Figure5/._Figure5-1.tif
- Figure5/mrna Figure5.tif
- __MACOSX/Figure5/._mrna Figure5.tif
